# Supplementary material for: Novel Insights into Chromosome Evolution in Birds, Archosaurs, and Reptiles
Source: Genome Biol Evol. 2016 Jul 10;8(8):2442–51. doi: 10.1093/gbe/evw166 (PMC5010900; doi:10.1093/gbe/evw166)
Supplement: Supplementary Data [file supp_evw166_SupplementaryTable12_msHSBs_GO.xls]

## Sheet: Sheet1
Supplementary Table 12. Gene ontology (GO) terms enriched in avian, archosaurian, archosaurian/testudines, sauropsida and amniote msHSBs
	AVIAN msHSBs					ARCHOSAURIAN msHSBs					ARCHOSAURIAN/TESTUDINES msHSBs					SAUROPSIDA msHSBs					AMNIOTE msHSBs
GO Term	No. genes	p-value	Fold enrichment	FDR	Gene IDs	No. genes	p-value	Fold enrichment	FDR	Gene IDs	No. genes	p-value	Fold enrichment	FDR	Gene IDs	No. genes	p-value	Fold enrichment	FDR	Gene IDs	No. genes	p-value	Fold enrichment	FDR	Gene IDs
GO:0045893~positive regulation of transcription, DNA-dependent	48	1.31e-05	1.86393	0.023329	GDNF, FOXK1, NFIB, GATA2, MYOD1, SMAD5, SHH, GATA3, SMAD3, SOX2, TCF7L2, NFE2L2, HOXD13, ESRRG, MEIS2, IFNG, SMAD1, EPAS1, RHOQ, VSX2, TGFB3, LEF-1, HMGB2, AHR, MYSM1, JUN, CNFI-A4, T, ERCC3, HIF1A, ATF4, TBX20, SOX10, NFYB, IGF-I, HIPK2, IKZF1, CNOT7, CLOCK, CITED2, PPARGC1A, CENPK, TCEA1, NCOA2, SHOX, ELF1, NUFIP1, YAP1	35	0.000886	1.7691	1.54876	FOXK1, GATA2, MYOD1, SMAD5, SHH, GATA3, SMAD3, SOX2, TCF7L2, NFE2L2, HOXD13, ESRRG, MEIS2, EPAS1, RHOQ, VSX2, TGFB3, LEF-1, MYSM1, JUN, CNFI-A4, T, ERCC3, TBX20, IKZF1, CNOT7, CLOCK, CITED2, PPARGC1A, CENPK, HDAC2, TCEA1, APP, ELF1, NUFIP1	30	0.000609	1.93138	1.04841	FOXK1, GATA2, MYOD1, SMAD5, SHH, GATA3, SOX2, TCF7L2, NFE2L2, HOXD13, MEIS2, EPAS1, RHOQ, VSX2, TGFB3, LEF-1, HMGB2, BMP3, T, ERCC3, TBX20, CNOT7, CLOCK, CITED2, PPARGC1A, CENPK, TCEA1, NCOA1, ELF1, NUFIP1,	--	--	--	--	--	--	--	--	--	--
GO:0051254~positive regulation of RNA metabolic process	48	1.88e-05	1.84063	0.033611	GDNF, FOXK1, NFIB, GATA2, MYOD1, SMAD5, SHH, GATA3, SMAD3, SOX2, TCF7L2, NFE2L2, HOXD13, ESRRG, MEIS2, IFNG, SMAD1, EPAS1, RHOQ, VSX2, TGFB3, LEF-1, HMGB2, AHR, MYSM1, JUN, CNFI-A4, T, ERCC3, HIF1A, ATF4, TBX20, SOX10, NFYB, IGF-I, HIPK2, IKZF1, CNOT7, CLOCK, CITED2, PPARGC1A, CENPK, TCEA1, NCOA2, SHOX, ELF1, NUFIP1, YAP1	35	0.00111849	1.74699	1.9507	FOXK1, GATA2, MYOD1, SMAD5, SHH, GATA3, SMAD3, SOX2, TCF7L2, NFE2L2, HOXD13, ESRRG, MEIS2, EPAS1, RHOQ, VSX2, TGFB3, LEF-1, MYSM1, JUN, CNFI-A4, T, ERCC3, TBX20, IKZF1, CNOT7, CLOCK, CITED2, PPARGC1A, CENPK, HDAC2, TCEA1, APP, ELF1, NUFIP1	30	0.000753	1.90724	1.29464	FOXK1, GATA2, MYOD1, SMAD5, SHH, GATA3, SOX2, TCF7L2, NFE2L2, HOXD13, MEIS2, EPAS1, RHOQ, VSX2, TGFB3, LEF-1, HMGB2, BMP3, T, ERCC3, TBX20, CNOT7, CLOCK, CITED2, PPARGC1A, CENPK, TCEA1, NCOA1, ELF1, NUFIP1	--	--	--	--	--	--	--	--	--	--
GO:0006357~regulation of transcription from RNA polymerase II promoter	56	7.53e-05	1.66789	0.134509	GDNF, FOXK1, MED9, NFIB, GATA2, TCEA2, MYOD1, SMAD5, SHH, ANKRD1, GATA3, NR2F2, SMAD3, MXI1, SOX2, TCF7L2, HOXD13, MEIS2, SMAD1, MED8, EPAS1, RHOQ, VSX2, TGFB3, LEF-1, HMGB2, AHR, HDAC9, JUN, CNFI-A4, GSC, T, ERCC3, GLI2, HIF1A, ATF4, SOX10, IGF-I, HIPK2, IKZF1, STRAP, CNOT7, CLOCK, CITED2, PPARGC1A, CENPK, TGIF1, GHOX-7, TCEA1, NCOA2, NR0B1, SHOX, ELF1, NUFIP1, YAP1, DLX1	45	0.000195	1.74456	0.342147	SIRT1, FOXK1, GATA2, TCEA2, MYOD1, SMAD5, SHH, ANKRD1, GATA3, NR2F2, SMAD3, MXI1, SOX2, TCF7L2, HOXD13, MEIS2, MED8, EPAS1, RHOQ, VSX2, TGFB3, LEF-1, JUN, CNFI-A4, GSC, HOPX, T, ERCC3, GLI2, IKZF1, STRAP, CNOT7, CLOCK, CITED2, PPARGC1A, CENPK, TGIF1, HDAC2, GHOX-7, TCEA1, GABPA, APP, NR0B1, ELF1, NUFIP1,	38	0.000177	1.87638	0.306156	FOXK1, GATA2, MYOD1, SMAD5, SHH, GATA3, NR2F2, MXI1, SOX2, TCF7L2, HOXD13, MEIS2, MED8, EPAS1, RHOQ, VSX2, TGFB3, LEF-1, HMGB2, BMP3, GSC, HOPX, T, ERCC3, GLI2, STRAP, CNOT7, CLOCK, CITED2, PPARGC1A, CENPK, GHOX-7, TCEA1, NR0B1, NCOA1, ELP3, ELF1, NUFIP1	--	--	--	--	--	--	--	--	--	--
GO:0010628~positive regulation of gene expression	54	0.000109	1.6649	0.194447	GDNF, FOXK1, NFIB, GATA2, DSL1, MYOD1, SMAD5, SHH, DNMT3B, GATA3, SMAD3, SOX2, TCF7L2, NFE2L2, HOXD13, YAF2, ESRRG, MEIS2, IFNG, SMAD1, EPAS1, RHOQ, VSX2, TGFB3, LEF-1, HMGB2, AHR, MYSM1, JUN, CNFI-A4, T, ERCC3, GLI2, EAF2, HIF1A, ATF4, TBX20, SOX10, NFYB, IGF-I, HIPK2, IKZF1, CNOT7, CLOCK, CITED2, KIT, PPARGC1A, CENPK, TCEA1, NCOA2, SHOX, ELF1, NUFIP1, YAP1	40	0.00247286	1.60527	4.26475	FOXK1, GATA2, MYOD1, SMAD5, SHH, DNMT3B, GATA3, SMAD3, SOX2, TCF7L2, NFE2L2, HOXD13, YAF2, ESRRG, MEIS2, EPAS1, RHOQ, VSX2, TGFB3, LEF-1, MYSM1, JUN, CNFI-A4, T, ERCC3, GLI2, EAF2, TBX20, IKZF1, CNOT7, CLOCK, CITED2, KIT, PPARGC1A, CENPK, HDAC2, TCEA1, APP, ELF1, NUFIP1,	35	0.000829	1.78903	1.42373	FOXK1, GATA2, MYOD1, SMAD5, SHH, GATA3, SOX2, TCF7L2, NFE2L2, HOXD13, YAF2, MEIS2, EPAS1, RHOQ, VSX2, TGFB3, LEF-1, HMGB2, BMP3, T, ERCC3, GLI2, EAF2, TBX20, CNOT7, CLOCK, CITED2, KIT, PPARGC1A, CENPK, TCEA1, NCOA1, GATA4, ELF1, NUFIP1	18	0.0760651	1.53346	73.7002	FOXK1, GATA2, MYOD1, SHH, DNMT3B, SOX2, TCF7L2, YAF2, MEIS2, EPAS1, HMGB2, ERCC3, GLI2, EAF2, CNOT7, PPARGC1A, NCOA1, GATA4	--	--	--	--	--
GO:0045944~positive regulation of transcription from RNA polymerase II promoter	41	0.00018	1.78407	0.321558	GDNF, NFIB, GATA2, MYOD1, SMAD5, SHH, GATA3, SMAD3, SOX2, TCF7L2, HOXD13, MEIS2, SMAD1, EPAS1, RHOQ, VSX2, TGFB3, LEF-1, HMGB2, AHR, JUN, CNFI-A4, T, ERCC3, HIF1A, ATF4, SOX10, IGF-I, HIPK2, IKZF1, CNOT7, CLOCK, CITED2, PPARGC1A, CENPK, TCEA1, NCOA2, SHOX, ELF1, NUFIP1, YAP1	30	0.00417409	1.6992	7.09847	GATA2, MYOD1, SMAD5, SHH, GATA3, SMAD3, SOX2, TCF7L2, HOXD13, MEIS2, EPAS1, RHOQ, VSX2, TGFB3, LEF-1, JUN, CNFI-A4, T, ERCC3, IKZF1, CNOT7, CLOCK, CITED2, PPARGC1A, CENPK, HDAC2, TCEA1, APP, ELF1, NUFIP1,	27	0.00107227	1.94782	1.83778	GATA2, MYOD1, SMAD5, SHH, GATA3, SOX2, TCF7L2, HOXD13, MEIS2, EPAS1, RHOQ, VSX2, TGFB3, LEF-1, HMGB2, BMP3, T, ERCC3, CNOT7, CLOCK, CITED2, PPARGC1A, CENPK, TCEA1, NCOA1, ELF1, NUFIP1	--	--	--	--	--	--	--	--	--	--
GO:0045941~positive regulation of transcription	52	0.000181	1.65307	0.323137	GDNF, FOXK1, NFIB, GATA2, DSL1, MYOD1, SMAD5, SHH, GATA3, SMAD3, SOX2, TCF7L2, NFE2L2, HOXD13, YAF2, ESRRG, MEIS2, IFNG, SMAD1, EPAS1, RHOQ, VSX2, TGFB3, LEF-1, HMGB2, AHR, MYSM1, JUN, CNFI-A4, T, ERCC3, GLI2, EAF2, HIF1A, ATF4, TBX20, SOX10, NFYB, IGF-I, HIPK2, IKZF1, CNOT7, CLOCK, CITED2, PPARGC1A, CENPK, TCEA1, NCOA2, SHOX, ELF1, NUFIP1, YAP1	38	0.00464045	1.57242	7.86135	FOXK1, GATA2, MYOD1, SMAD5, SHH, GATA3, SMAD3, SOX2, TCF7L2, NFE2L2, HOXD13, YAF2, ESRRG, MEIS2, EPAS1, RHOQ, VSX2, TGFB3, LEF-1, MYSM1, JUN, CNFI-A4, T, ERCC3, GLI2, EAF2, TBX20, IKZF1, CNOT7, CLOCK, CITED2, PPARGC1A, CENPK, HDAC2, TCEA1, APP, ELF1, NUFIP1,	34	0.000972	1.79195	1.6669	FOXK1, GATA2, MYOD1, SMAD5, SHH, GATA3, SOX2, TCF7L2, NFE2L2, HOXD13, YAF2, MEIS2, EPAS1, RHOQ, VSX2, TGFB3, LEF-1, HMGB2, BMP3, T, ERCC3, GLI2, EAF2, TBX20, CNOT7, CLOCK, CITED2, PPARGC1A, CENPK, TCEA1, NCOA1, GATA4, ELF1, NUFIP1,	--	--	--	--	--	--	--	--	--	--
GO:0010557~positive regulation of macromolecule biosynthetic process	58	0.00026	1.58158	0.464318	GDNF, CARD11, FOXK1, NFIB, GATA2, DSL1, MYOD1, SMAD5, SHH, GATA3, TLR4, SMAD3, SOX2, TCF7L2, NFE2L2, HOXD13, YAF2, ESRRG, MEIS2, DYRK2, IFNG, SMAD1, EPAS1, RHOQ, VSX2, TGFB3, LEF-1, HMGB2, AHR, MYSM1, JUN, CNFI-A4, T, ERCC3, GLI2, EAF2, HIF1A, ATF4, TBX20, PDGFB, SOX10, NFYB, IGF-I, HIPK2, IKZF1, CNOT7, CLOCK, CITED2, PDGFRA, PPARGC1A, CENPK, TCEA1, NCOA2, TLR7, SHOX, ELF1, NUFIP1, YAP1	42	0.00745113	1.49076	12.3355	CARD11, FOXK1, GATA2, MYOD1, SMAD5, SHH, GATA3, TLR4, SMAD3, SOX2, TCF7L2, NFE2L2, HOXD13, YAF2, ESRRG, MEIS2, EPAS1, RHOQ, VSX2, TGFB3, LEF-1, MYSM1, JUN, CNFI-A4, TNKS, T, ERCC3, GLI2, EAF2, TBX20, IKZF1, CNOT7, CLOCK, CITED2, PDGFRA, PPARGC1A, CENPK, HDAC2, TCEA1, APP, ELF1, NUFIP1,	39	0.000526	1.76313	0.905027	CARD11, FOXK1, GATA2, MYOD1, SMAD5, SHH, GATA3, TLR4, SOX2, TCF7L2, NFE2L2, HOXD13, YAF2, MEIS2, EPAS1, RHOQ, VSX2, TGFB3, LEF-1, HMGB2, EREG, BMP3, TNKS, T, ERCC3, GLI2, EAF2, TBX20, CNOT7, CLOCK, CITED2, PDGFRA, PPARGC1A, CENPK, TCEA1, NCOA1, GATA4, ELF1, NUFIP1,	20	0.0693211	1.50695	70.2645	CARD11, FOXK1, GATA2, MYOD1, SHH, TLR4, SOX2, TCF7L2, YAF2, MEIS2, EPAS1, HMGB2, EREG, ERCC3, GLI2, EAF2, CNOT7, PPARGC1A, NCOA1, GATA4	--	--	--	--	--
GO:0031328~positive regulation of cellular biosynthetic process	59	0.000335	1.56031	0.596697	GDNF, CARD11, FOXK1, NFIB, GATA2, DSL1, MYOD1, SMAD5, SHH, GATA3, TLR4, SMAD3, SOX2, TCF7L2, NFE2L2, HOXD13, YAF2, ESRRG, MEIS2, DYRK2, IFNG, SMAD1, EPAS1, RHOQ, VSX2, TGFB3, LEF-1, HMGB2, AHR, MYSM1, JUN, CNFI-A4, T, ERCC3, GLI2, EAF2, HIF1A, ATF4, TBX20, PDGFB, SOX10, NFYB, IGF-I, HIPK2, IKZF1, CNOT7, CLOCK, CITED2, PDGFRA, PPARGC1A, CENPK, TCEA1, NCOA2, TLR7, SHOX, ELF1, NUFIP1, YAP1, ARPP19	43	0.00764154	1.48021	12.6311	CARD11, FOXK1, GATA2, MYOD1, SMAD5, SHH, GATA3, TLR4, SMAD3, SOX2, TCF7L2, NFE2L2, HOXD13, YAF2, ESRRG, MEIS2, EPAS1, RHOQ, VSX2, TGFB3, LEF-1, MYSM1, JUN, CNFI-A4, TNKS, T, ERCC3, GLI2, EAF2, TBX20, IKZF1, CNOT7, CLOCK, CITED2, PDGFRA, PPARGC1A, CENPK, HDAC2, TCEA1, APP, ELF1, NUFIP1, ARPP19,	40	0.00049	1.75378	0.843545	CARD11, FOXK1, GATA2, MYOD1, SMAD5, SHH, GATA3, TLR4, SOX2, TCF7L2, NFE2L2, HOXD13, YAF2, MEIS2, EPAS1, RHOQ, VSX2, TGFB3, LEF-1, HMGB2, EREG, BMP3, TNKS, T, ERCC3, GLI2, EAF2, TBX20, CNOT7, CLOCK, CITED2, PDGFRA, PPARGC1A, CENPK, TCEA1, NCOA1, GATA4, ELF1, NUFIP1, ARPP19,	21	0.0527389	1.53456	59.9356	NPM1, CARD11, FOXK1, GATA2, MYOD1, SHH, TLR4, SOX2, TCF7L2, YAF2, MEIS2, EPAS1, HMGB2, EREG, ERCC3, GLI2, EAF2, CNOT7, PPARGC1A, NCOA1, GATA4,	19	0.0878096	1.48386	78.9209	NPM1, TNFRSF8, MYOD1, SHH, TLR4, SOX2, TCF7L2, MEIS2, EPAS1, HMGB2, EREG, TEAD4, PPARGC1A, SYK, APP, NCOA1, GATA4, ELF1, NUFIP1,	--
GO:0009891~positive regulation of biosynthetic process	59	0.000377	1.55361	0.67232	GDNF, CARD11, FOXK1, NFIB, GATA2, DSL1, MYOD1, SMAD5, SHH, GATA3, TLR4, SMAD3, SOX2, TCF7L2, NFE2L2, HOXD13, YAF2, ESRRG, MEIS2, DYRK2, IFNG, SMAD1, EPAS1, RHOQ, VSX2, TGFB3, LEF-1, HMGB2, AHR, MYSM1, JUN, CNFI-A4, T, ERCC3, GLI2, EAF2, HIF1A, ATF4, TBX20, PDGFB, SOX10, NFYB, IGF-I, HIPK2, IKZF1, CNOT7, CLOCK, CITED2, PDGFRA, PPARGC1A, CENPK, TCEA1, NCOA2, TLR7, SHOX, ELF1, NUFIP1, YAP1, ARPP19	43	0.00823931	1.47385	13.5529	CARD11, FOXK1, GATA2, MYOD1, SMAD5, SHH, GATA3, TLR4, SMAD3, SOX2, TCF7L2, NFE2L2, HOXD13, YAF2, ESRRG, MEIS2, EPAS1, RHOQ, VSX2, TGFB3, LEF-1, MYSM1, JUN, CNFI-A4, TNKS, T, ERCC3, GLI2, EAF2, TBX20, IKZF1, CNOT7, CLOCK, CITED2, PDGFRA, PPARGC1A, CENPK, HDAC2, TCEA1, APP, ELF1, NUFIP1, ARPP19,	40	0.000535	1.74625	0.920926	CARD11, FOXK1, GATA2, MYOD1, SMAD5, SHH, GATA3, TLR4, SOX2, TCF7L2, NFE2L2, HOXD13, YAF2, MEIS2, EPAS1, RHOQ, VSX2, TGFB3, LEF-1, HMGB2, EREG, BMP3, TNKS, T, ERCC3, GLI2, EAF2, TBX20, CNOT7, CLOCK, CITED2, PDGFRA, PPARGC1A, CENPK, TCEA1, NCOA1, GATA4, ELF1, NUFIP1, ARPP19,	21	0.0555925	1.52797	61.9252	NPM1, CARD11, FOXK1, GATA2, MYOD1, SHH, TLR4, SOX2, TCF7L2, YAF2, MEIS2, EPAS1, HMGB2, EREG, ERCC3, GLI2, EAF2, CNOT7, PPARGC1A, NCOA1, GATA4,	19	0.0906259	1.47749	79.9967	NPM1, TNFRSF8, MYOD1, SHH, TLR4, SOX2, TCF7L2, MEIS2, EPAS1, HMGB2, EREG, TEAD4, PPARGC1A, SYK, APP, NCOA1, GATA4, ELF1, NUFIP1,	--
GO:0010604~positive regulation of macromolecule metabolic process	67	0.000413	1.50027	0.735254	ADAM9, GDNF, CARD11, FOXK1, NFIB, GATA2, DSL1, MYOD1, PRKAG2, SMAD5, SHH, DNMT3B, GATA3, TLR4, SMAD3, SOX2, TCF7L2, NFE2L2, HOXD13, YAF2, IL12A, ESRRG, MEIS2, DYRK2, IFNG, SMAD1, EPAS1, RHOQ, BRE, VSX2, TGFB3, LEF-1, HMGB2, AHR, MYSM1, JUN, CNFI-A4, T, ERCC3, GLI2, EAF2, HIF1A, ATF4, TBX20, PDGFB, SOX10, NFYB, IGF-I, HIPK2, IKZF1, CNOT7, CLOCK, CITED2, KIT, PDGFRA, PPARGC1A, CENPK, GHR, JAK2, TCE…	48	0.0134362	1.39905	21.1892	CARD11, FOXK1, GATA2, MYOD1, PRKAG2, SMAD5, SHH, DNMT3B, GATA3, TLR4, SMAD3, SOX2, TCF7L2, NFE2L2, HOXD13, YAF2, ESRRG, MEIS2, EPAS1, RHOQ, VSX2, TGFB3, LEF-1, MYSM1, JUN, CNFI-A4, TNKS, T, ERCC3, GLI2, EAF2, TBX20, ACVR2A, IKZF1, CNOT7, CLOCK, CITED2, KIT, PDGFRA, PPARGC1A, CENPK, GHR, HDAC2, TCEA1, APP, ELF1, NUFIP1, LYN,	44	0.00112281	1.63345	1.92361	CARD11, FOXK1, GATA2, MYOD1, PRKAG2, SMAD5, SHH, GATA3, TLR4, SOX2, TCF7L2, NFE2L2, HOXD13, YAF2, IL12A, MEIS2, EPAS1, RHOQ, VSX2, TGFB3, LEF-1, HMGB2, EREG, BMP3, TNKS, T, ERCC3, GLI2, EAF2, TBX20, CNOT7, CLOCK, CITED2, KIT, PDGFRA, PPARGC1A, CENPK, GHR, TCEA1, NCOA1, GATA4, ELF1, NUFIP1, LYN,	24	0.051646	1.48495	59.1481	CARD11, FOXK1, GATA2, MYOD1, PRKAG2, SHH, DNMT3B, TLR4, SOX2, TCF7L2, YAF2, IL12A, MEIS2, EPAS1, HMGB2, EREG, ERCC3, GLI2, EAF2, CNOT7, PPARGC1A, GHR, NCOA1, GATA4,	--	--	--	--	--
GO:0045935~positive regulation of nucleobase, nucleoside, nucleotide and nucleic acid metabolic process	55	0.000533	1.56227	0.948418	GDNF, FOXK1, NFIB, GATA2, DSL1, MYOD1, SMAD5, SHH, GATA3, SMAD3, SOX2, TCF7L2, NFE2L2, HOXD13, YAF2, ESRRG, MEIS2, IFNG, SMAD1, EPAS1, RHOQ, BRE, VSX2, TGFB3, LEF-1, HMGB2, AHR, MYSM1, JUN, CNFI-A4, T, ERCC3, GLI2, EAF2, HIF1A, ATF4, TBX20, PDGFB, SOX10, NFYB, IGF-I, HIPK2, IKZF1, CNOT7, CLOCK, CITED2, PDGFRA, PPARGC1A, CENPK, TCEA1, NCOA2, SHOX, ELF1, NUFIP1, YAP1	40	0.0103849	1.47893	16.7865	FOXK1, GATA2, MYOD1, SMAD5, SHH, GATA3, SMAD3, SOX2, TCF7L2, NFE2L2, HOXD13, YAF2, ESRRG, MEIS2, EPAS1, RHOQ, VSX2, TGFB3, LEF-1, MYSM1, JUN, CNFI-A4, TNKS, T, ERCC3, GLI2, EAF2, TBX20, IKZF1, CNOT7, CLOCK, CITED2, PDGFRA, PPARGC1A, CENPK, HDAC2, TCEA1, APP, ELF1, NUFIP1,	37	0.000943	1.74241	1.61724	FOXK1, GATA2, MYOD1, SMAD5, SHH, GATA3, SOX2, TCF7L2, NFE2L2, HOXD13, YAF2, MEIS2, EPAS1, RHOQ, VSX2, TGFB3, LEF-1, HMGB2, EREG, BMP3, TNKS, T, ERCC3, GLI2, EAF2, TBX20, CNOT7, CLOCK, CITED2, PDGFRA, PPARGC1A, CENPK, TCEA1, NCOA1, GATA4, ELF1, NUFIP1,	--	--	--	--	--	--	--	--	--	--
GO:0005667~transcription factor complex	28	0.000712	1.91291	0.987555	MYOD1, SMAD5, ANKRD1, TAF3, CREM, SMAD3, SOX2, TCF7L2, HOXD12, SMAD1, EPAS1, LEF-1, JUN, GSC, ERCC3, ATF4, NFYB, IKZF1, CNOT7, CLOCK, GTF3C6, TAF4B, GCM1, E2F6, DACH1, SMAD9, YAP1, HOXA11	22	0.00203672	2.00728	2.7723	MYOD1, SMAD5, ANKRD1, TAF3, CREM, SMAD3, SOX2, TCF7L2, HOXD12, EPAS1, LEF-1, JUN, GSC, ERCC3, IKZF1, CNOT7, CLOCK, GTF3C6, TAF4B, E2F6, DACH1, SMAD9,	16	0.0267477	1.81099	30.7461	MYOD1, SMAD5, TAF3, CREM, SOX2, TCF7L2, HOXD12, EPAS1, LEF-1, GSC, ERCC3, CNOT7, CLOCK, GTF3C6, TAF4B, SMAD9,	10	0.088068	1.8449	69.6941	MYOD1, CREM, SOX2, TCF7L2, EPAS1, GSC, ERCC3, CNOT7, GTF3C6, TAF4B	--	--	--	--	--
GO:0045137~development of primary sexual characteristics	17	0.000723	2.42564	1.28432	FANCG, LFNG, BCL2L1, SHH, RBP4, SOX2, HOXD13, EIF2B2, HMGB2, DHCR24, BMPR1B, KDR, PDGFRA, CHD7, CGA, NR0B1, BRCA2	16	3.03e-05	3.15735	0.0534008	FANCG, LFNG, BCL2L1, SHH, RBP4, SOX2, HOXD13, EIF2B2, DHCR24, ACVR2A, KDR, PDGFRA, CHD7, CGA, NR0B1, BRCA2,	13	0.00063	3.07523	1.0828	FANCG, LFNG, SHH, SOX2, HOXD13, EIF2B2, HMGB2, KDR, PDGFRA, CHD7, CGA, NR0B1, BRCA2	7	0.0382882	2.75983	48.2677	LFNG, BCL2L1, SHH, SOX2, HMGB2, CHD7, BRCA2	6	0.0851521	2.5282	77.8562	BCL2L1, SHH, SOX2, HMGB2, CHD7, BRCA2	--
GO:0003006~reproductive developmental process	28	0.000932	1.88783	1.65336	FANCG, SFRP1, LFNG, BCL2L1, SMAD5, SHH, RBP4, DLD, NEURL, SOX2, TCF7L2, HOXD13, TIAL1, EIF2B2, TGFB3, HMGB2, DHCR24, HOOK1, BMPR1B, CITED2, KDR, KIT, PDGFRA, NME5, CHD7, CGA, NR0B1, BRCA2	27	2.93e-05	2.36954	0.051557	FANCG, SIRT1, LFNG, BCL2L1, SMAD5, SHH, RBP4, DLD, NEURL, SOX2, TCF7L2, HOXD13, TIAL1, EIF2B2, TGFB3, DHCR24, HOOK1, ACVR2A, CITED2, KDR, KIT, PDGFRA, NME5, CHD7, CGA, NR0B1, BRCA2,	21	0.000405	2.34737	0.698073	FANCG, LFNG, SMAD5, SHH, NEURL, SOX2, TCF7L2, HOXD13, TIAL1, EIF2B2, TGFB3, HMGB2, CITED2, KDR, KIT, PDGFRA, NME5, CHD7, CGA, NR0B1, BRCA2,	--	--	--	--	--	--	--	--	--	--
GO:0051173~positive regulation of nitrogen compound metabolic process	55	0.00106933	1.52004	1.89388	GDNF, FOXK1, NFIB, GATA2, DSL1, MYOD1, SMAD5, SHH, GATA3, SMAD3, SOX2, TCF7L2, NFE2L2, HOXD13, YAF2, ESRRG, MEIS2, IFNG, SMAD1, EPAS1, RHOQ, BRE, VSX2, TGFB3, LEF-1, HMGB2, AHR, MYSM1, JUN, CNFI-A4, T, ERCC3, GLI2, EAF2, HIF1A, ATF4, TBX20, PDGFB, SOX10, NFYB, IGF-I, HIPK2, IKZF1, CNOT7, CLOCK, CITED2, PDGFRA, PPARGC1A, CENPK, TCEA1, NCOA2, SHOX, ELF1, NUFIP1, YAP1	40	0.0160499	1.43896	24.7849	FOXK1, GATA2, MYOD1, SMAD5, SHH, GATA3, SMAD3, SOX2, TCF7L2, NFE2L2, HOXD13, YAF2, ESRRG, MEIS2, EPAS1, RHOQ, VSX2, TGFB3, LEF-1, MYSM1, JUN, CNFI-A4, TNKS, T, ERCC3, GLI2, EAF2, TBX20, IKZF1, CNOT7, CLOCK, CITED2, PDGFRA, PPARGC1A, CENPK, HDAC2, TCEA1, APP, ELF1, NUFIP1,	37	0.00156271	1.69532	2.66769	FOXK1, GATA2, MYOD1, SMAD5, SHH, GATA3, SOX2, TCF7L2, NFE2L2, HOXD13, YAF2, MEIS2, EPAS1, RHOQ, VSX2, TGFB3, LEF-1, HMGB2, EREG, BMP3, TNKS, T, ERCC3, GLI2, EAF2, TBX20, CNOT7, CLOCK, CITED2, PDGFRA, PPARGC1A, CENPK, TCEA1, NCOA1, GATA4, ELF1, NUFIP1	--	--	--	--	--	--	--	--	--	--
GO:0007389~pattern specification process	36	0.00109349	1.71222	1.93628	SFRP1, LFNG, WNT3A, CER1, ACVR2B, SHH, MNX1, POFUT1, CYP26A1, NR2F2, HOXD12, HOXD13, GREM1, FOXG1, EDNRA, LEF-1, MEOX2, SOSTDC1, GSC, DLL1, TGFBR2, T, GLI2, TBX20, BMPR1B, HIPK2, CITED2, TGIF1, FGF10, TBX18, MSGN1, C1H2ORF49, FLT1, DLX1, HOXA11, HOXD4	27	0.00850301	1.67154	13.9566	LFNG, WNT3A, ACVR2B, SHH, MNX1, POFUT1, CYP26A1, NR2F2, HOXD12, HOXD13, GREM1, FOXG1, LEF-1, MEOX2, GSC, DLL1, T, GLI2, TBX20, ACVR2A, CITED2, TGIF1, FGF10, TBX18, MSGN1, C1H2ORF49, HOXD4,	21	0.0255416	1.6559	36.0669	LFNG, WNT3A, ACVR2B, SHH, MNX1, NR2F2, HOXD12, HOXD13, LEF-1, PKD2, GSC, T, GLI2, TBX20, CITED2, FGF10, TBX18, MSGN1, GATA4, C1H2ORF49, HOXD4	--	--	--	--	--	--	--	--	--	--
GO:0008092~cytoskeletal protein binding	41	0.00146101	1.62637	2.23812	MYO5A, ARPC1A, TMOD3, SPTAN1, TMOD2, FLII, RHCG, MAPRE1, TNNC2, DIAPH1, ARL8A, LMOD2, ABLIM1, CAPZA2, NRCAM, TWF1, FMN1, ACTC1, CALM, SPAST, SCIN, FMN2, HOOK1, CLMN, ACTA1, BAIAP2L2, KATNA1, CAPZA3, EPB41L4B, MAEA, EZR, ACTN2, EPB41L3, WDR1, MAPRE2, DMD, MTSS1, SDC1, BRCA2, FSCN1, ARPC1B, PTPN3	34	0.00131044	1.75364	1.97426	MYO5A, ARPC1A, TMOD3, TMOD2, RHCG, MAPRE1, TNNC2, ARL8A, ABLIM1, NRCAM, TWF1, FMN1, ACTC1, SPAST, SCIN, FMN2, HOOK1, CLMN, ACTA1, FMNL2, MYLIP, FHOD3, CAPZA3, EPB41L4B, MAEA, ACTN2, EPB41L3, WDR1, FYN, DMD, MTSS1, BRCA2, FSCN1, ARPC1B, PTPN3,	22	0.0667945	1.47346	64.3462	MYO5A, ARPC1A, TMOD3, TMOD2, RHCG, ABLIM1, TWF1, ACTC1, SPAST, FMN2, CLMN, CAPZA3, EPB41L4B, MAEA, ACTN2, WDR1, MTSS1, RHAG, BRCA2, FSCN1, ARPC1B, PTPN3,	15	0.0662563	1.65994	62.7586	ARPC1A, MAPRE1, TNNC2, ABLIM1, TWF1, ACTC1, SPAST, FMN2, CLMN, ACTN2, MTSS1, RHAG, BRCA2, FSCN1, ARPC1B	--	--	--	--	--
GO:0045934~negative regulation of nucleobase, nucleoside, nucleotide and nucleic acid metabolic process	37	0.00131125	1.68157	2.31762	FOXK1, RPS13, DNMT3B, GTPBP4, NR2F2, TIPIN, SMAD3, MXI1, PDCD4, SOX2, HAT1, YAF2, CENPF, EDNRA, DMAP1, TGFB3, LEF-1, HMGB2, HDAC9, GSC, CBX3, GLI2, TBX20, HIPK2, IKZF1, STRAP, CITED2, TGIF1, GHOX-7, HMX1, NCOA2, MXD4, FABP4, NR0B1, SHOX, BRCA2, DLX1	32	0.000466	1.89303	0.816694	SIRT1, FOXK1, RPS13, DNMT3B, GTPBP4, NR2F2, TIPIN, SMAD3, MXI1, PDCD4, SOX2, YAF2, CENPF, DMAP1, TGFB3, LEF-1, GSC, HOPX, GLI2, TBX20, IKZF1, STRAP, CITED2, TGIF1, HDAC2, GHOX-7, HMX1, MXD4, GABPA, FABP4, NR0B1, BRCA2,	23	0.0114489	1.733	18.052	FOXK1, RPS13, NR2F2, MXI1, PDCD4, SOX2, YAF2, DMAP1, TGFB3, LEF-1, HMGB2, EREG, GSC, HOPX, GLI2, TBX20, STRAP, CITED2, GHOX-7, MXD4, FABP4, NR0B1, BRCA2,	13	0.098518	1.63253	82.6389	NPM1, FOXK1, RPS13, DNMT3B, NKRF, SOX2, YAF2, HMGB2, EREG, GSC, GLI2, FABP4, BRCA2,	--	--	--	--	--
GO:0003002~regionalization	29	0.00144011	1.81559	2.54262	SFRP1, LFNG, WNT3A, CER1, ACVR2B, SHH, MNX1, POFUT1, CYP26A1, NR2F2, HOXD13, GREM1, FOXG1, LEF-1, MEOX2, GSC, DLL1, T, GLI2, TBX20, BMPR1B, HIPK2, TGIF1, TBX18, MSGN1, C1H2ORF49, DLX1, HOXA11, HOXD4	24	0.00179327	1.95581	3.11013	LFNG, WNT3A, ACVR2B, SHH, MNX1, POFUT1, CYP26A1, NR2F2, HOXD13, GREM1, FOXG1, LEF-1, MEOX2, GSC, DLL1, T, GLI2, TBX20, ACVR2A, TGIF1, TBX18, MSGN1, C1H2ORF49, HOXD4,	17	0.0280311	1.76452	38.8328	LFNG, WNT3A, ACVR2B, SHH, MNX1, NR2F2, HOXD13, LEF-1, GSC, T, GLI2, TBX20, TBX18, MSGN1, GATA4, C1H2ORF49, HOXD4	--	--	--	--	--	--	--	--	--	--
GO:0006350~transcription	81	0.00147164	1.38048	2.5976	PIAS2, MAFK, NFIB, GATA2, TCEA2, MYOD1, SMAD5, PITX1, GATA3, TAF3, NR2F2, SMAD3, PHTF2, SOX2, ING3, HOXD10, HOXD11, HOXD12, HOXD13, ATF2, SP3, ESRRG, PROX1, FOXG1, SMAD1, EPAS1, NR3C2, VSX2, POLR1C, SSBP3, AHR, HDAC9, MYSM1, JUN, CNFI-A4, ITGB3BP, MIER1, T, ERCC3, GLI2, EAF2, HIF1A, TBX20, MAFF, SOX10, RPB6, CRY1, NFYB, ESR1, IKZF1, CNOT7, GTF2H5, CLOCK, OLIG3, SUV39H2, LCORL, ZFP161, TGIF1, NCOA…	64	0.00288375	1.41977	4.95653	PIAS2, MAFK, GATA2, TCEA2, MYOD1, SMAD5, PITX1, GATA3, TAF3, NR2F2, SMAD3, PHTF2, SOX2, HOXD10, HOXD11, HOXD12, HOXD13, ATF2, SP3, ESRRG, PROX1, FOXG1, EPAS1, VSX2, POLR1C, SSBP3, MYSM1, JUN, CNFI-A4, ITGB3BP, MIER1, POLR2B, HOPX, T, ERCC3, GLI2, EAF2, TBX20, IKZF1, CNOT7, GTF2H5, CLOCK, OLIG3, SUV39H2, ZFP161, TGIF1, NCOA7, HDAC2, GTF3C6, TAF4B, TCEA1, NR2E1, PLAG1, CHD7, HMX1, NR0B1, MYC, SOX11…	50	0.0101019	1.41277	16.0999	MAFK, GATA2, MYOD1, SMAD5, PITX1, GATA3, TAF3, NR2F2, PHTF2, SOX2, HOXD10, HOXD11, HOXD12, HOXD13, ATF2, SP3, EPAS1, VSX2, POLR1C, EREG, POLR2B, HOPX, T, ERCC3, GLI2, EAF2, TBX20, CNOT7, CLOCK, OLIG3, SUV39H2, NCOA7, GTF3C6, TAF4B, TCEA1, NR2E1, PLAG1, CHD7, NR0B1, MYC, SOX11, MSGN1, ASXL2, NCOA1, ELP3, GATA4, MCM3, TSC22D1, SMAD9, HOXD4	--	--	--	--	--	--	--	--	--	--
GO:0051172~negative regulation of nitrogen compound metabolic process	37	0.0017386	1.65702	3.06194	FOXK1, RPS13, DNMT3B, GTPBP4, NR2F2, TIPIN, SMAD3, MXI1, PDCD4, SOX2, HAT1, YAF2, CENPF, EDNRA, DMAP1, TGFB3, LEF-1, HMGB2, HDAC9, GSC, CBX3, GLI2, TBX20, HIPK2, IKZF1, STRAP, CITED2, TGIF1, GHOX-7, HMX1, NCOA2, MXD4, FABP4, NR0B1, SHOX, BRCA2, DLX1	32	0.000609	1.8654	1.06713	SIRT1, FOXK1, RPS13, DNMT3B, GTPBP4, NR2F2, TIPIN, SMAD3, MXI1, PDCD4, SOX2, YAF2, CENPF, DMAP1, TGFB3, LEF-1, GSC, HOPX, GLI2, TBX20, IKZF1, STRAP, CITED2, TGIF1, HDAC2, GHOX-7, HMX1, MXD4, GABPA, FABP4, NR0B1, BRCA2,	23	0.0135077	1.7077	20.9532	FOXK1, RPS13, NR2F2, MXI1, PDCD4, SOX2, YAF2, DMAP1, TGFB3, LEF-1, HMGB2, EREG, GSC, HOPX, GLI2, TBX20, STRAP, CITED2, GHOX-7, MXD4, FABP4, NR0B1, BRCA2	--	--	--	--	--	--	--	--	--	--
GO:0060041~retina development in camera-type eye	9	0.00180942	3.45119	3.18477	RBP4, SOX2, PROX1, PRPH2, VSX2, BMPR1B, IKZF1, TGIF1, CHD7	8	0.00191215	3.99311	3.31305	RBP4, SOX2, PROX1, PRPH2, VSX2, IKZF1, TGIF1, CHD7	--	--	--	--		--	--	--	--	--	--	--	--	--	--
GO:0031327~negative regulation of cellular biosynthetic process	39	0.00235206	1.60592	4.12104	FOXK1, DNMT3B, GTPBP4, NR2F2, TIPIN, SMAD3, MXI1, PDCD4, SOX2, TIAL1, HAT1, YAF2, CENPF, EDNRA, DMAP1, TGFB3, LEF-1, HMGB2, HDAC9, GSC, CBX3, IGFBP5, GLI2, TBX20, PDGFB, HIPK2, IKZF1, STRAP, CITED2, TGIF1, GHOX-7, HMX1, NCOA2, MXD4, FABP4, NR0B1, SHOX, BRCA2, DLX1	33	0.00128766	1.76876	2.24259	SIRT1, FOXK1, DNMT3B, GTPBP4, NR2F2, TIPIN, SMAD3, MXI1, PDCD4, SOX2, TIAL1, YAF2, CENPF, DMAP1, TGFB3, LEF-1, GSC, HOPX, IGFBP5, GLI2, TBX20, IKZF1, STRAP, CITED2, TGIF1, HDAC2, GHOX-7, HMX1, MXD4, GABPA, FABP4, NR0B1, BRCA2,	24	0.0183188	1.63843	27.36	FOXK1, NR2F2, MXI1, PDCD4, SOX2, TIAL1, YAF2, DMAP1, TGFB3, LEF-1, HMGB2, EREG, GSC, HOPX, IGFBP5, GLI2, TBX20, STRAP, CITED2, GHOX-7, MXD4, FABP4, NR0B1, BRCA2	--	--	--	--	--	--	--	--	--	--
GO:0008289~lipid binding	34	0.00289398	1.65756	4.38771	STAR, TAPP2, SNX8, NSFL1C, RBP4, BPIFB6, BPIFB4, CYP26A1, SNX21, PLTP, CD36, PLEKHA3, ANXA10, ESRRG, NR3C2, ESRRB, SNX13, SNX10, SNX4, CYTH4, NCF4, ZCCHC2, ESR1, PIK3C2G, FABP7, SNX3, NR2E1, FABP5, FABP4, SNX14, ANXA13, HS1BP3, PMP2, ACBD7	25	0.0221917	1.58474	28.9123	ANXA11, SNX8, NSFL1C, RBP4, BPIFB6, BPIFB4, CYP26A1, SNX21, PLTP, CD36, PLEKHA3, ANXA10, ESRRG, ESRRB, SNX4, ZCCHC2, PIK3C2G, SNX3, NR2E1, FABP5, FABP4, SNX14, HS1BP3, PMP2, ACBD7,	--	--	--	--		--	--	--	--	--	--	--	--	--	--
GO:0048598~embryonic morphogenesis	38	0.00299963	1.5969	5.22718	WNT3A, CER1, ACVR2B, SHH, LMBR1, RBP4, SMAD3, DLD, SOX2, TCF7L2, DLX5, HOXD12, HOXD13, SP3, GREM1, PROX1, FOXG1, SMAD1, LEF-1, GSC, DICER1, TGFBR2, T, TXNRD1, SLIT2, TGIF1, FGF10, GHOX-7, SOBP, CHD7, TBX18, SHOX, C1H2ORF49, SUPT20H, TENM4, HOXA11, DLX6, HOXD4	32	0.00184747	1.75041	3.2027	RET, WNT3A, ACVR2B, SHH, LMBR1, RBP4, SMAD3, DLD, SOX2, TCF7L2, HOXD12, HOXD13, SP3, GREM1, PROX1, FOXG1, LEF-1, GSC, DICER1, T, ACVR2A, SLIT2, TGIF1, FGF10, GHOX-7, SOBP, CHD7, TBX18, C1H2ORF49, SUPT20H, TENM4, HOXD4,	25	0.00762071	1.74177	12.3888	WNT3A, ACVR2B, SHH, LMBR1, SOX2, TCF7L2, HOXD12, HOXD13, SP3, LEF-1, GSC, DICER1, T, SLIT2, FGF10, GHOX-7, SOBP, CHD7, TBX18, FZD3, GATA4, C1H2ORF49, SUPT20H, TENM4, HOXD4	--	--	--	--	--	--	--	--	--	--
GO:0048736~appendage development	19	0.00302993	2.04515	5.27864	PITX1, SHH, LMBR1, NR2F2, DLX5, HOXD12, HOXD13, FMN1, GREM1, LEF-1, MEOX2, DICER1, BMPR1B, FGF10, GHOX-7, CHD7, SHOX, HOXA11, DLX6	14	0.0212037	1.96153	31.4264	PITX1, SHH, LMBR1, NR2F2, HOXD12, HOXD13, FMN1, GREM1, LEF-1, MEOX2, DICER1, FGF10, GHOX-7, CHD7,	11	0.0484186	1.963	57.6019	PITX1, SHH, LMBR1, NR2F2, HOXD12, HOXD13, LEF-1, DICER1, FGF10, GHOX-7, CHD7	--	--	--	--	--	--	--	--	--	--
GO:0060173~limb development	19	0.00302993	2.04515	5.27864	PITX1, SHH, LMBR1, NR2F2, DLX5, HOXD12, HOXD13, FMN1, GREM1, LEF-1, MEOX2, DICER1, BMPR1B, FGF10, GHOX-7, CHD7, SHOX, HOXA11, DLX6	14	0.0212037	1.96153	31.4264	PITX1, SHH, LMBR1, NR2F2, HOXD12, HOXD13, FMN1, GREM1, LEF-1, MEOX2, DICER1, FGF10, GHOX-7, CHD7,	11	0.0484186	1.963	57.6019	PITX1, SHH, LMBR1, NR2F2, HOXD12, HOXD13, LEF-1, DICER1, FGF10, GHOX-7, CHD7	--	--	--	--	--	--	--	--	--	--
GO:0031981~nuclear lumen	55	0.00400097	1.43068	5.43638	ASH2L, MED9, TOP3A, RUVBL1, RPS13, MYOD1, SMAD5, PITX1, ANKRD1, TAF3, CREM, SMAD3, TRIM8, SMC3, SOX2, TCF7L2, ING3, HOXD12, WIPF1, SSB, CENPF, SMAD1, MED8, EPAS1, PPP1CB, VSX2, LEF-1, HMGB2, HDAC9, JUN, KLHL7, GSC, HNRNPA2B1, ERCC3, EAF2, RPS19BP1, ATF4, EIF3L, NFYB, IKZF1, MAEA, CNOT7, CLOCK, ACTN2, GTF3C6, TAF4B, TCEA1, GCM1, E2F6, DACH1, WBP4, NUFIP1, SMAD9, YAP1, HOXA11	40	0.025583	1.3896	30.0489	SIRT1, RUVBL1, RPS13, MYOD1, SMAD5, PITX1, ANKRD1, TAF3, CREM, SMAD3, SMC3, SOX2, TCF7L2, HOXD12, WIPF1, CENPF, MED8, EPAS1, VSX2, LEF-1, JUN, GSC, THEX1, ERCC3, EAF2, PAK1IP1, IKZF1, MAEA, CNOT7, CLOCK, ACTN2, HDAC2, GTF3C6, TAF4B, TCEA1, E2F6, DACH1, WBP4, NUFIP1, SMAD9,	33	0.0335399	1.42218	37.0163	RUVBL1, RPS13, MYOD1, SMAD5, PITX1, TAF3, CREM, SMC3, SOX2, TCF7L2, HOXD12, WIPF1, MED8, EPAS1, VSX2, LEF-1, HMGB2, GSC, THEX1, ERCC3, EAF2, MAEA, CNOT7, CLOCK, ACTN2, GTF3C6, TAF4B, TCEA1, ELP3, INTS9, WBP4, NUFIP1, SMAD9	--	--	--	--	--	--	--	--	--	--
GO:0000166~nucleotide binding	237	0.00393996	1.16073	5.92877	RHOBTB2, KATNAL2, SKOR2, ALPK2, FGFR1, CHD9, IKBKB, TOR1A, TOR1B, TRMU, GNA12, MYO5A, MYO5C, MAPK6, MAP2K3, DNM1, RASD1, MYEF2, DRG2, ARF1, EEF1A, SRMS, RUVBL1, MCM2, UCKL1, MAPK8, ACVR2B, HNRNPA0, ABCC8, TXNRD3, PRKAG2, PFKFB3, ACTG2, PANK1, KIF3B, KIF7, ATP11C, GTPBP4, NOX1, NTRK3, PFKP, CHD2, NCOA5, KIF21A, ABCD2, CLPX, RASL12, RAB11A, SUCLG2, MAP2K1, MAP2K5, DLD, ARL3, NOX5, KIF23, NT5C2, ARL…	181	0.0162618	1.15263	22.0666	KATNAL2, SKOR2, RET, SIRT1, ALPK2, CHD9, TRMU, GNA12, MYO5A, MYO5C, MAPK6, MAP2K3, MYEF2, ARF1, EEF1A, SRMS, RUVBL1, MCM2, UCKL1, ACVR2B, HNRNPA0, ABCC8, TXNRD3, PRKAG2, PFKFB3, ACTG2, PANK1, KIF3B, KIF7, GTPBP4, NTRK3, PFKP, CHD2, NCOA5, KIF21A, ABCD2, CLPX, RASL12, RAB11A, MAP2K1, MAP2K5, DLD, NOX5, KIF23, ARL8A, SLK, GNAI3, GNAT3, ARL5B, SMC3, EIF4A2, RFC4, MCCC1, ATP11B, MFN1, GTPBP10, ACTL6A…	--	--	--	--		--	--	--	--	--	--	--	--	--	--
GO:0009890~negative regulation of biosynthetic process	39	0.00342018	1.57423	5.93909	FOXK1, DNMT3B, GTPBP4, NR2F2, TIPIN, SMAD3, MXI1, PDCD4, SOX2, TIAL1, HAT1, YAF2, CENPF, EDNRA, DMAP1, TGFB3, LEF-1, HMGB2, HDAC9, GSC, CBX3, IGFBP5, GLI2, TBX20, PDGFB, HIPK2, IKZF1, STRAP, CITED2, TGIF1, GHOX-7, HMX1, NCOA2, MXD4, FABP4, NR0B1, SHOX, BRCA2, DLX1	33	0.00181818	1.73385	3.15268	SIRT1, FOXK1, DNMT3B, GTPBP4, NR2F2, TIPIN, SMAD3, MXI1, PDCD4, SOX2, TIAL1, YAF2, CENPF, DMAP1, TGFB3, LEF-1, GSC, HOPX, IGFBP5, GLI2, TBX20, IKZF1, STRAP, CITED2, TGIF1, HDAC2, GHOX-7, HMX1, MXD4, GABPA, FABP4, NR0B1, BRCA2,	24	0.0227542	1.60609	32.8303	FOXK1, NR2F2, MXI1, PDCD4, SOX2, TIAL1, YAF2, DMAP1, TGFB3, LEF-1, HMGB2, EREG, GSC, HOPX, IGFBP5, GLI2, TBX20, STRAP, CITED2, GHOX-7, MXD4, FABP4, NR0B1, BRCA2	--	--	--	--	--	--	--	--	--	--
GO:0031974~membrane-enclosed lumen	108	0.00429507	1.2492	6.03123	ENSGALG00000015912, ENSGALG00000014263, ENSGALG00000002886, ENSGALG00000014463, ENSGALG00000015122, ENSGALG00000011657, ENSGALG00000013064, ENSGALG00000011036, ENSGALG00000016254, ENSGALG00000007058, ENSGALG00000013793, ENSGALG00000023510, ENSGALG00000006491, ENSGALG00000013510, ENSGALG00000016972, ENSGALG00000013981, ENSGALG00000015446, ENSGALG00000005269, ENSGALG00000010974, ENSGALG00000006515,…	106	0.000855	1.31012	1.22415	ENSGALG00000015912, ENSGALG00000007393, ENSGALG00000014463, ENSGALG00000015122, ENSGALG00000011657, ENSGALG00000013064, ENSGALG00000011036, ENSGALG00000016254, ENSGALG00000007058, ENSGALG00000013793, ENSGALG00000023510, ENSGALG00000016972, ENSGALG00000015446, ENSGALG00000014457, ENSGALG00000005269, ENSGALG00000010974, ENSGALG00000006515, ENSGALG00000007778, ENSGALG00000013310, ENSGALG00000006309,…	96	0.00464986	1.27252	6.44977	ENSGALG00000015912, ENSGALG00000006968, ENSGALG00000012296, ENSGALG00000006365, ENSGALG00000007393, ENSGALG00000014263, ENSGALG00000016949, ENSGALG00000014463, ENSGALG00000015122, ENSGALG00000015818, ENSGALG00000012037, ENSGALG00000003072, ENSGALG00000009993, ENSGALG00000011657, ENSGALG00000016546, ENSGALG00000023673, ENSGALG00000015898, ENSGALG00000010938, ENSGALG00000013064, ENSGALG00000011036,…	61	0.079417	1.20277	68.6116		--	--	--	--	--
GO:0030097~hemopoiesis	40	0.00347625	1.50625	6.18438	ENSGALG00000013310, ENSGALG00000006309, ENSGALG00000004398, ENSGALG00000011442, ENSGALG00000005396, ENSGALG00000002886, ENSGALG00000015306, ENSGALG00000011905, ENSGALG00000008127, ENSGALG00000015274, ENSGALG00000016854, ENSGALG00000018967, ENSGALG00000003072, ENSGALG00000010290, ENSGALG00000004588, ENSGALG00000015472, ENSGALG00000007679, ENSGALG00000006038, ENSGALG00000013907, ENSGALG00000013925,…	37	0.0077197	1.4808	13.1749	ENSGALG00000013310, ENSGALG00000006309, ENSGALG00000004398, ENSGALG00000011442, ENSGALG00000005396, ENSGALG00000015306, ENSGALG00000011905, ENSGALG00000008127, ENSGALG00000015274, ENSGALG00000014477, ENSGALG00000016854, ENSGALG00000018967, ENSGALG00000003072, ENSGALG00000010290, ENSGALG00000004588, ENSGALG00000015472, ENSGALG00000007679, ENSGALG00000006038, ENSGALG00000009870, ENSGALG00000013907,…	35	0.00746913	1.51186	12.7322	ENSGALG00000013310, ENSGALG00000004398, ENSGALG00000006309, ENSGALG00000011442, ENSGALG00000005396, ENSGALG00000015306, ENSGALG00000011905, ENSGALG00000008127, ENSGALG00000015274, ENSGALG00000014477, ENSGALG00000016854, ENSGALG00000018967, ENSGALG00000003072, ENSGALG00000010290, ENSGALG00000004588, ENSGALG00000015472, ENSGALG00000007679, ENSGALG00000006038, ENSGALG00000009870, ENSGALG00000013907,…	24	0.037142	1.50952	49.0059		--	--	--	--	--
GO:0051172~negative regulation of nitrogen compound metabolic process	56	0.00347834	1.4007	6.18798	ENSGALG00000012329, ENSGALG00000007324, ENSGALG00000002886, ENSGALG00000012702, ENSGALG00000012792, ENSGALG00000011327, ENSGALG00000012037, ENSGALG00000012692, ENSGALG00000009540, ENSGALG00000011038, ENSGALG00000015688, ENSGALG00000015607, ENSGALG00000015600, ENSGALG00000011435, ENSGALG00000006096, ENSGALG00000017073, ENSGALG00000015446, ENSGALG00000007477, ENSGALG00000010104, ENSGALG00000012151,…	59	0.000103	1.56844	0.187613	ENSGALG00000012329, ENSGALG00000007324, ENSGALG00000007393, ENSGALG00000012702, ENSGALG00000012792, ENSGALG00000011327, ENSGALG00000012037, ENSGALG00000016546, ENSGALG00000012692, ENSGALG00000009540, ENSGALG00000011038, ENSGALG00000015688, ENSGALG00000015607, ENSGALG00000010936, ENSGALG00000015600, ENSGALG00000011435, ENSGALG00000006096, ENSGALG00000017073, ENSGALG00000015446, ENSGALG00000010104,…	54	0.000372	1.54939	0.674026	ENSGALG00000007324, ENSGALG00000007393, ENSGALG00000012702, ENSGALG00000012792, ENSGALG00000011327, ENSGALG00000012037, ENSGALG00000016546, ENSGALG00000012692, ENSGALG00000009540, ENSGALG00000011038, ENSGALG00000015688, ENSGALG00000015607, ENSGALG00000010745, ENSGALG00000010936, ENSGALG00000015600, ENSGALG00000011435, ENSGALG00000006096, ENSGALG00000017073, ENSGALG00000015446, ENSGALG00000007477,…	40	0.000847	1.67112	1.49639		17	0.0178697	1.87359	26.3643
GO:0016831~carboxy-lyase activity	11	0.00409455	2.45377	6.36598	ENSGALG00000010219, ENSGALG00000007484, ENSGALG00000015049, ENSGALG00000011770, ENSGALG00000023436, ENSGALG00000007588, ENSGALG00000009589, ENSGALG00000013726, ENSGALG00000007636, ENSGALG00000006872, ENSGALG00000005494	10	0.0113428	2.34997	16.7116	ENSGALG00000010219, ENSGALG00000015049, ENSGALG00000011770, ENSGALG00000023436, ENSGALG00000007588, ENSGALG00000009589, ENSGALG00000013726, ENSGALG00000007636, ENSGALG00000006872, ENSGALG00000005494	10	0.00674912	2.5314	10.2299	ENSGALG00000010219, ENSGALG00000015049, ENSGALG00000011770, ENSGALG00000023436, ENSGALG00000007588, ENSGALG00000009589, ENSGALG00000013726, ENSGALG00000007636, ENSGALG00000006872, ENSGALG00000005494	--	--	--	--	--	--	--	--	--	--
GO:0007010~cytoskeleton organization	50	0.00379271	1.4278	6.72904	ENSGALG00000010775, ENSGALG00000006520, ENSGALG00000008148, ENSGALG00000016986, ENSGALG00000011423, ENSGALG00000013684, ENSGALG00000008281, ENSGALG00000006751, ENSGALG00000016836, ENSGALG00000016199, ENSGALG00000007130, ENSGALG00000006130, ENSGALG00000013742, ENSGALG00000008657, ENSGALG00000005917, ENSGALG00000009844, ENSGALG00000011433, ENSGALG00000017073, ENSGALG00000015709, ENSGALG00000015559,…	49	0.00176372	1.48713	3.16683	ENSGALG00000010775, ENSGALG00000006520, ENSGALG00000008148, ENSGALG00000016986, ENSGALG00000011423, ENSGALG00000013684, ENSGALG00000008281, ENSGALG00000006751, ENSGALG00000016836, ENSGALG00000016199, ENSGALG00000006130, ENSGALG00000013742, ENSGALG00000008657, ENSGALG00000005917, ENSGALG00000009844, ENSGALG00000017073, ENSGALG00000015709, ENSGALG00000015559, ENSGALG00000013124, ENSGALG00000013125,…	45	0.00385379	1.47407	6.77374	ENSGALG00000013310, ENSGALG00000007447, ENSGALG00000010775, ENSGALG00000006520, ENSGALG00000007247, ENSGALG00000011905, ENSGALG00000008148, ENSGALG00000016986, ENSGALG00000011423, ENSGALG00000013684, ENSGALG00000011086, ENSGALG00000008281, ENSGALG00000012178, ENSGALG00000016836, ENSGALG00000016199, ENSGALG00000012533, ENSGALG00000011209, ENSGALG00000006130, ENSGALG00000009723, ENSGALG00000013742,…	32	0.0128158	1.52629	20.5076		--	--	--	--	--
GO:0034101~erythrocyte homeostasis	13	0.00391963	2.22736	6.94665	ENSGALG00000013310, ENSGALG00000006309, ENSGALG00000015664, ENSGALG00000007357, ENSGALG00000015274, ENSGALG00000009327, ENSGALG00000018967, ENSGALG00000010290, ENSGALG00000004588, ENSGALG00000006038, ENSGALG00000012541, ENSGALG00000004867, ENSGALG00000012550	12	0.00838252	2.18518	14.2261	ENSGALG00000013310, ENSGALG00000006309, ENSGALG00000018967, ENSGALG00000010290, ENSGALG00000015664, ENSGALG00000004588, ENSGALG00000006038, ENSGALG00000012541, ENSGALG00000007357, ENSGALG00000004867, ENSGALG00000012550, ENSGALG00000015274	12	0.0044692	2.35851	7.81445		--	--	--	--	--	--	--	--	--	--
GO:0048732~gland development	29	0.00393982	1.62909	6.98123	ENSGALG00000012755, ENSGALG00000012329, ENSGALG00000005909, ENSGALG00000005396, ENSGALG00000006365, ENSGALG00000013818, ENSGALG00000007324, ENSGALG00000010346, ENSGALG00000002886, ENSGALG00000008848, ENSGALG00000009393, ENSGALG00000012617, ENSGALG00000012671, ENSGALG00000008281, ENSGALG00000015521, ENSGALG00000013086, ENSGALG00000011630, ENSGALG00000015824, ENSGALG00000023577, ENSGALG00000007706,…	28	0.0033856	1.67172	5.99512	ENSGALG00000012755, ENSGALG00000012329, ENSGALG00000005909, ENSGALG00000006365, ENSGALG00000005396, ENSGALG00000013818, ENSGALG00000007324, ENSGALG00000010346, ENSGALG00000008848, ENSGALG00000009393, ENSGALG00000012671, ENSGALG00000012363, ENSGALG00000008281, ENSGALG00000015521, ENSGALG00000013086, ENSGALG00000011630, ENSGALG00000015824, ENSGALG00000023577, ENSGALG00000007706, ENSGALG00000016809,…	25	0.0113265	1.611	18.6919		18	0.0285377	1.68893	40.2597		9	0.0458897	2.22772	54.9461
GO:0030334~regulation of cell migration	26	0.00404321	1.68103	7.15807	ENSGALG00000011468, ENSGALG00000012755, ENSGALG00000006992, ENSGALG00000013818, ENSGALG00000005981, ENSGALG00000003270, ENSGALG00000009626, ENSGALG00000004212, ENSGALG00000006703, ENSGALG00000010290, ENSGALG00000006751, ENSGALG00000012178, ENSGALG00000006038, ENSGALG00000016833, ENSGALG00000013907, ENSGALG00000005483, ENSGALG00000013929, ENSGALG00000005285, ENSGALG00000014014, ENSGALG00000003642,…	23	0.0184034	1.58047	28.7244	ENSGALG00000011468, ENSGALG00000012755, ENSGALG00000006992, ENSGALG00000005285, ENSGALG00000013818, ENSGALG00000005981, ENSGALG00000014014, ENSGALG00000003642, ENSGALG00000011870, ENSGALG00000009626, ENSGALG00000012357, ENSGALG00000006703, ENSGALG00000010290, ENSGALG00000006379, ENSGALG00000006751, ENSGALG00000012178, ENSGALG00000006038, ENSGALG00000013907, ENSGALG00000016833, ENSGALG00000015056,…	--	--	--	--		--	--	--	--	--	--	--	--	--	--
GO:0045934~negative regulation of nucleobase, nucleoside, nucleotide and nucleic acid metabolic process	55	0.00412504	1.39607	7.29781	ENSGALG00000012329, ENSGALG00000007324, ENSGALG00000002886, ENSGALG00000012702, ENSGALG00000012792, ENSGALG00000011327, ENSGALG00000012037, ENSGALG00000012692, ENSGALG00000009540, ENSGALG00000011038, ENSGALG00000015688, ENSGALG00000015607, ENSGALG00000011435, ENSGALG00000015600, ENSGALG00000006096, ENSGALG00000017073, ENSGALG00000015446, ENSGALG00000007477, ENSGALG00000010104, ENSGALG00000012151,…	58	0.000129	1.56469	0.234437	ENSGALG00000012329, ENSGALG00000007324, ENSGALG00000007393, ENSGALG00000012702, ENSGALG00000012792, ENSGALG00000011327, ENSGALG00000012037, ENSGALG00000016546, ENSGALG00000012692, ENSGALG00000009540, ENSGALG00000011038, ENSGALG00000015688, ENSGALG00000015607, ENSGALG00000010936, ENSGALG00000015600, ENSGALG00000011435, ENSGALG00000006096, ENSGALG00000017073, ENSGALG00000015446, ENSGALG00000010104,…	53	0.000476	1.54322	0.861197		40	0.000618	1.69588	1.09415		17	0.0157056	1.90135	23.5614
GO:0030001~metal ion transport	77	0.00448459	1.31272	7.90946	ENSGALG00000012122, ENSGALG00000009705, ENSGALG00000006855, ENSGALG00000013956, ENSGALG00000005138, ENSGALG00000006423, ENSGALG00000015914, ENSGALG00000011262, ENSGALG00000015124, ENSGALG00000012652, ENSGALG00000009919, ENSGALG00000016193, ENSGALG00000004176, ENSGALG00000014268, ENSGALG00000006270, ENSGALG00000012517, ENSGALG00000012254, ENSGALG00000004240, ENSGALG00000014225, ENSGALG00000006202,…	72	0.00776638	1.30458	13.2493	ENSGALG00000012122, ENSGALG00000009705, ENSGALG00000006855, ENSGALG00000005138, ENSGALG00000006423, ENSGALG00000015914, ENSGALG00000011262, ENSGALG00000015124, ENSGALG00000009919, ENSGALG00000016193, ENSGALG00000004176, ENSGALG00000014268, ENSGALG00000006270, ENSGALG00000012254, ENSGALG00000004240, ENSGALG00000014225, ENSGALG00000006202, ENSGALG00000020049, ENSGALG00000011735, ENSGALG00000010006,…	72	0.000958	1.40806	1.72548		48	0.0178918	1.36683	27.4747		--	--	--	--	--
GO:0030099~myeloid cell differentiation	19	0.00451529	1.86022	7.9615	ENSGALG00000013310, ENSGALG00000006309, ENSGALG00000011442, ENSGALG00000015664, ENSGALG00000015306, ENSGALG00000007357, ENSGALG00000008127, ENSGALG00000015274, ENSGALG00000009327, ENSGALG00000018967, ENSGALG00000010290, ENSGALG00000004588, ENSGALG00000007679, ENSGALG00000012541, ENSGALG00000006038, ENSGALG00000013925, ENSGALG00000012533, ENSGALG00000004867, ENSGALG00000012830	18	0.00609105	1.87301	10.54	ENSGALG00000013310, ENSGALG00000006309, ENSGALG00000011442, ENSGALG00000015664, ENSGALG00000015306, ENSGALG00000007357, ENSGALG00000008127, ENSGALG00000015274, ENSGALG00000018967, ENSGALG00000010290, ENSGALG00000004588, ENSGALG00000007679, ENSGALG00000012541, ENSGALG00000006038, ENSGALG00000013925, ENSGALG00000012533, ENSGALG00000004867, ENSGALG00000012830	18	0.00257516	2.02158	4.57592		13	0.0122868	2.12591	19.7462		--	--	--	--	--
GO:0030218~erythrocyte differentiation	12	0.00472262	2.28448	8.31228	ENSGALG00000009327, ENSGALG00000013310, ENSGALG00000006309, ENSGALG00000018967, ENSGALG00000010290, ENSGALG00000015664, ENSGALG00000004588, ENSGALG00000006038, ENSGALG00000012541, ENSGALG00000007357, ENSGALG00000004867, ENSGALG00000015274	11	0.0108588	2.22564	18.0479	ENSGALG00000013310, ENSGALG00000006309, ENSGALG00000018967, ENSGALG00000010290, ENSGALG00000015664, ENSGALG00000004588, ENSGALG00000006038, ENSGALG00000012541, ENSGALG00000007357, ENSGALG00000004867, ENSGALG00000015274	11	0.006092	2.40218	10.5063		7	0.0783841	2.22584	76.5992		--	--	--	--	--
GO:0016887~ATPase activity	68	0.0054743	1.33352	8.4241	ENSGALG00000012856, ENSGALG00000015618, ENSGALG00000003170, ENSGALG00000017064, ENSGALG00000007395, ENSGALG00000005279, ENSGALG00000014395, ENSGALG00000003736, ENSGALG00000011794, ENSGALG00000009955, ENSGALG00000006623, ENSGALG00000012656, ENSGALG00000009958, ENSGALG00000016835, ENSGALG00000011515, ENSGALG00000017156, ENSGALG00000009844, ENSGALG00000017106, ENSGALG00000014800, ENSGALG00000005126,…	61	0.0311452	1.2602	39.7813	ENSGALG00000003170, ENSGALG00000017064, ENSGALG00000005279, ENSGALG00000014395, ENSGALG00000003736, ENSGALG00000011794, ENSGALG00000009955, ENSGALG00000006623, ENSGALG00000009958, ENSGALG00000016835, ENSGALG00000011515, ENSGALG00000017156, ENSGALG00000009844, ENSGALG00000017106, ENSGALG00000014800, ENSGALG00000005126, ENSGALG00000014298, ENSGALG00000008480, ENSGALG00000016164, ENSGALG00000005576,…	55	0.0690736	1.22398	68.0378		--	--	--	--	--	--	--	--	--	--
GO:0001763~morphogenesis of a branching structure	22	0.00492416	1.7532	8.65205	ENSGALG00000010013, ENSGALG00000011442, ENSGALG00000012755, ENSGALG00000012329, ENSGALG00000023130, ENSGALG00000023577, ENSGALG00000011905, ENSGALG00000007706, ENSGALG00000013342, ENSGALG00000017091, ENSGALG00000015622, ENSGALG00000016906, ENSGALG00000012357, ENSGALG00000012151, ENSGALG00000010290, ENSGALG00000006379, ENSGALG00000011347, ENSGALG00000010999, ENSGALG00000013907, ENSGALG00000009277,…	21	0.00563583	1.77863	9.79005	ENSGALG00000010013, ENSGALG00000011442, ENSGALG00000012755, ENSGALG00000012329, ENSGALG00000007247, ENSGALG00000023130, ENSGALG00000023577, ENSGALG00000011905, ENSGALG00000007706, ENSGALG00000017091, ENSGALG00000015622, ENSGALG00000016906, ENSGALG00000012357, ENSGALG00000010290, ENSGALG00000006379, ENSGALG00000008661, ENSGALG00000010999, ENSGALG00000009277, ENSGALG00000013907, ENSGALG00000011630,…	19	0.0132608	1.73689	21.5336		18	0.000501	2.39592	0.888237		--	--	--	--	--
GO:0035108~limb morphogenesis	26	0.00548045	1.6499	9.58371	ENSGALG00000012329, ENSGALG00000006365, ENSGALG00000007324, ENSGALG00000023130, ENSGALG00000011905, ENSGALG00000009129, ENSGALG00000015472, ENSGALG00000006400, ENSGALG00000009723, ENSGALG00000004270, ENSGALG00000009724, ENSGALG00000011298, ENSGALG00000015487, ENSGALG00000005285, ENSGALG00000015013, ENSGALG00000023577, ENSGALG00000005410, ENSGALG00000007706, ENSGALG00000016698, ENSGALG00000009274,…	24	0.0114079	1.61865	18.8733	ENSGALG00000011298, ENSGALG00000012329, ENSGALG00000015487, ENSGALG00000006365, ENSGALG00000005285, ENSGALG00000015013, ENSGALG00000007324, ENSGALG00000023130, ENSGALG00000023577, ENSGALG00000011905, ENSGALG00000005410, ENSGALG00000007706, ENSGALG00000003523, ENSGALG00000016698, ENSGALG00000006379, ENSGALG00000015472, ENSGALG00000009274, ENSGALG00000009277, ENSGALG00000010999, ENSGALG00000006400,…	20	0.0703646	1.45587	73.4302		16	0.0393179	1.69588	51.0179		--	--	--	--	--
GO:0035107~appendage morphogenesis	26	0.00548045	1.6499	9.58371	ENSGALG00000012329, ENSGALG00000006365, ENSGALG00000007324, ENSGALG00000023130, ENSGALG00000011905, ENSGALG00000009129, ENSGALG00000015472, ENSGALG00000006400, ENSGALG00000009723, ENSGALG00000004270, ENSGALG00000009724, ENSGALG00000011298, ENSGALG00000015487, ENSGALG00000005285, ENSGALG00000015013, ENSGALG00000023577, ENSGALG00000005410, ENSGALG00000007706, ENSGALG00000016698, ENSGALG00000009274,…	24	0.0114079	1.61865	18.8733	ENSGALG00000011298, ENSGALG00000012329, ENSGALG00000015487, ENSGALG00000006365, ENSGALG00000005285, ENSGALG00000015013, ENSGALG00000007324, ENSGALG00000023130, ENSGALG00000023577, ENSGALG00000011905, ENSGALG00000005410, ENSGALG00000007706, ENSGALG00000003523, ENSGALG00000016698, ENSGALG00000006379, ENSGALG00000015472, ENSGALG00000009274, ENSGALG00000009277, ENSGALG00000010999, ENSGALG00000006400,…	20	0.0703646	1.45587	73.4302		16	0.0393179	1.69588	51.0179		--	--	--	--	--
GO:0030900~forebrain development	30	0.00558699	1.58156	9.76112	ENSGALG00000005441, ENSGALG00000015022, ENSGALG00000012329, ENSGALG00000006520, ENSGALG00000005909, ENSGALG00000006365, ENSGALG00000005396, ENSGALG00000011905, ENSGALG00000003270, ENSGALG00000008848, ENSGALG00000011300, ENSGALG00000012657, ENSGALG00000009853, ENSGALG00000018439, ENSGALG00000013086, ENSGALG00000011630, ENSGALG00000004270, ENSGALG00000006500, ENSGALG00000005506, ENSGALG00000015013,…	29	0.0045983	1.62487	8.05865	ENSGALG00000005441, ENSGALG00000015022, ENSGALG00000012329, ENSGALG00000006520, ENSGALG00000005909, ENSGALG00000005396, ENSGALG00000006365, ENSGALG00000011905, ENSGALG00000008848, ENSGALG00000011300, ENSGALG00000009853, ENSGALG00000018439, ENSGALG00000013086, ENSGALG00000011630, ENSGALG00000014683, ENSGALG00000006500, ENSGALG00000005506, ENSGALG00000015013, ENSGALG00000006098, ENSGALG00000003045,…	25	0.0259736	1.51186	38.0013		17	0.0898511	1.49694	81.2725		--	--	--	--	--
GO:0001569~patterning of blood vessels	11	0.0056524	2.35587	9.86986	ENSGALG00000010013, ENSGALG00000012151, ENSGALG00000011442, ENSGALG00000012357, ENSGALG00000010290, ENSGALG00000006379, ENSGALG00000011905, ENSGALG00000011347, ENSGALG00000007706, ENSGALG00000013342, ENSGALG00000017091	9	0.0457597	2.0486	57.424	ENSGALG00000010013, ENSGALG00000011442, ENSGALG00000012357, ENSGALG00000010290, ENSGALG00000006379, ENSGALG00000011905, ENSGALG00000007706, ENSGALG00000008661, ENSGALG00000017091	9	0.0297013	2.2111	42.1728		9	0.00287254	3.21952	4.98973		--	--	--	--	--
GO:0050880~regulation of blood vessel size	11	0.0056524	2.35587	9.86986	ENSGALG00000010013, ENSGALG00000006054, ENSGALG00000006343, ENSGALG00000014182, ENSGALG00000005782, ENSGALG00000015387, ENSGALG00000011661, ENSGALG00000014975, ENSGALG00000016912, ENSGALG00000015844, ENSGALG00000003901	9	0.0457597	2.0486	57.424	ENSGALG00000010013, ENSGALG00000006054, ENSGALG00000014182, ENSGALG00000005782, ENSGALG00000015387, ENSGALG00000014975, ENSGALG00000016912, ENSGALG00000015844, ENSGALG00000003901	9	0.0297013	2.2111	42.1728		--	--	--	--	--	--	--	--	--	--
GO:0035150~regulation of tube size	11	0.0056524	2.35587	9.86986	ENSGALG00000010013, ENSGALG00000006054, ENSGALG00000006343, ENSGALG00000014182, ENSGALG00000005782, ENSGALG00000015387, ENSGALG00000011661, ENSGALG00000014975, ENSGALG00000016912, ENSGALG00000015844, ENSGALG00000003901	9	0.0457597	2.0486	57.424	ENSGALG00000010013, ENSGALG00000006054, ENSGALG00000014182, ENSGALG00000005782, ENSGALG00000015387, ENSGALG00000014975, ENSGALG00000016912, ENSGALG00000015844, ENSGALG00000003901	9	0.0297013	2.2111	42.1728		--	--	--	--	--	--	--	--	--	--
GO:0043492~ATPase activity, coupled to movement of substances	30	0.00648146	1.57461	9.89958	ENSGALG00000015618, ENSGALG00000015233, ENSGALG00000007395, ENSGALG00000008593, ENSGALG00000003736, ENSGALG00000006646, ENSGALG00000005752, ENSGALG00000006623, ENSGALG00000012656, ENSGALG00000013621, ENSGALG00000007179, ENSGALG00000016835, ENSGALG00000015003, ENSGALG00000006172, ENSGALG00000008839, ENSGALG00000017106, ENSGALG00000016896, ENSGALG00000011258, ENSGALG00000014800, ENSGALG00000011096,…	25	0.0700559	1.38234	68.7842	ENSGALG00000015233, ENSGALG00000008593, ENSGALG00000006646, ENSGALG00000003736, ENSGALG00000005752, ENSGALG00000006623, ENSGALG00000013621, ENSGALG00000007179, ENSGALG00000016835, ENSGALG00000015003, ENSGALG00000006172, ENSGALG00000008839, ENSGALG00000017106, ENSGALG00000016896, ENSGALG00000011258, ENSGALG00000014800, ENSGALG00000011096, ENSGALG00000017021, ENSGALG00000010229, ENSGALG00000005576,…	25	0.0320675	1.48906	40.5121		--	--	--	--	--	--	--	--	--	--
GO:0042476~odontogenesis	13	0.0250261	1.85614	37.163	ENSGALG00000010797, ENSGALG00000014369, ENSGALG00000012329, ENSGALG00000007324, ENSGALG00000011905, ENSGALG00000016809, ENSGALG00000005888, ENSGALG00000009362, ENSGALG00000006379, ENSGALG00000018439, ENSGALG00000010529, ENSGALG00000006158, ENSGALG00000013929	14	0.00501343	2.12448	8.75514	ENSGALG00000010797, ENSGALG00000014369, ENSGALG00000012329, ENSGALG00000007324, ENSGALG00000011905, ENSGALG00000016809, ENSGALG00000005888, ENSGALG00000009362, ENSGALG00000006379, ENSGALG00000018439, ENSGALG00000010529, ENSGALG00000008073, ENSGALG00000006158, ENSGALG00000013929	13	0.00817627	2.12921	13.8548		11	0.00463495	2.62331	7.93379		6	0.0183204	3.77474	26.9357
GO:0042475~odontogenesis of dentine-containing tooth	13	0.0250261	1.85614	37.163	ENSGALG00000010797, ENSGALG00000014369, ENSGALG00000012329, ENSGALG00000007324, ENSGALG00000011905, ENSGALG00000016809, ENSGALG00000005888, ENSGALG00000009362, ENSGALG00000006379, ENSGALG00000018439, ENSGALG00000010529, ENSGALG00000006158, ENSGALG00000013929	14	0.00501343	2.12448	8.75514	ENSGALG00000010797, ENSGALG00000014369, ENSGALG00000012329, ENSGALG00000007324, ENSGALG00000011905, ENSGALG00000016809, ENSGALG00000005888, ENSGALG00000009362, ENSGALG00000006379, ENSGALG00000018439, ENSGALG00000010529, ENSGALG00000008073, ENSGALG00000006158, ENSGALG00000013929	13	0.00817627	2.12921	13.8548		11	0.00463495	2.62331	7.93379		6	0.0183204	3.77474	26.9357
