# Supplementary material for: Novel Insights into Chromosome Evolution in Birds, Archosaurs, and Reptiles
Source: Genome Biol Evol. 2016 Jul 10;8(8):2442–51. doi: 10.1093/gbe/evw166 (PMC5010900; doi:10.1093/gbe/evw166)
Supplement: Supplementary Data [file supp_evw166_SupplementaryTable13_EBRs_GO.xls]

## Sheet: Sheet1
Supplementary Table 13. GO enrichment in lineage-specific EBRs
Species	Term	Count	Fold enrichment	FDR	No. EBRs	Gene IDs
Anna's hummingbird	Hexose metabolic process	10	2.89178	9.79575	8	GALE, BPGM, GALM, PGD, H6PD, PMM2, FUCA1, GALK1, MAN2B2, FUCA2
Budgerigar	Forebrain development	12	3.33643	1.10893	11	NOTCH1, c-src, DRAXIN, LHX1, GATA2, HPRT1, SHH, FGF8, NUMB, PSEN1, TOP2B, TBX2
	Cell part morphogenesis	10	3.04266	7.26879	9	NOTCH1, MFN2, DRAXIN, CELSR3, HPRT1, SHH, LAMB2, NUMB, TOP2B, ALCAM
	Response to wounding	11	2.77167	8.35672	11	P2X1, COL5A1, fn1, F3, SHH, CD40LG, LAMB2, MDK, SMAD1, HMOX1, NFKBIZ
	Neuron development	12	2.61504	8.1906	11	NOTCH1, RET, DRAXIN, CELSR3, HPRT1, SHH, LAMB2, NUMB, PSEN1, NRCAM, TOP2B, ALCAM
	Neuron differentiation	15	2.32588	6.8349	13	NOTCH1, RET, DRAXIN, LHX1, CELSR3, GATA2, HPRT1, SHH, LAMB2, LDB1, NUMB, PSEN1, NRCAM, TOP2B, ALCAM
Chimney swift	Regulation of small GTPase mediated signal transduction	6	4.93984	8.63568	6	RABGAP1L, PREX1, RGL1, ARHGEF6, RALGAPA2, RASGEF1B
Common cuckoo	Condensed chromosome	7	4.87879	2.66806	5	MIS12, RPA1 , BRCA1, ADD3, BUB1B, RAD51, SMC3
	Mitotic cell cycle	11	3.57228	1.13793	11	STT3A, MIS12, SKP2, CCNB2, ANAPC5, BUB1B, PAFAH1B1, CEP63, NUSAP1, SMC3, AKT1
	M phase	10	3.24753	4.49994	9	MIS12, RPA1, CCNB2, ANAPC5, RAD51, BUB1B, PAFAH1B1, CEP63, NUSAP1, SMC3
	Cell cycle phase	13	3.14959	0.988913	12	STT3A, MIS12, RPA1, SKP2, CCNB2, ANAPC5, RAD51, BUB1B, PAFAH1B1, CEP63, NUSAP1, SMC3, AKT1
	Cell cycle process	15	2.7256	1.44999	14	STT3A, MIS12, BRCA1, RPA1, SKP2, CCNB2, ANAPC5, RAD51, BUB1B, PAFAH1B1, CEP63, NUSAP1, SMC3, PKD2, AKT1
	Cell cycle	18	2.34821	2.10679	17	STRADA, TERF2, STT3A, MIS12, BRCA1, RPA1, SKP2, CCNB2, ANAPC5, RAD51, BUB1B, PAFAH1B1, CEP63, SEPT8, NUSAP1, SMC3, PKD2, AKT1
Downy woodpecker	Histidine metabolism	6	10.3001	0.160999	5	ALDH6, AMDHD1, HAL, METTL6, HNMT, CNDP1
Galliformes	Growth factor activity	8	3.89905	4.93928	8	BMP-10, NGF, BMP15, PDGFC, EGF, GMFB, BMP4, FGF6
	Tight junction	9	3.0432	7.82258	8	PPP2R2A, CSNK2A2, PARD6A, cRhoA, GNAI2, MYH11, PPP2CB, TJP2, YBX3
Little egret	Cation channel activity	7	4.31987	5.61316	4	KCNJ1, KCNJ5, TMEM38A, P2RX4, ORAI1, KCNK17, KCNK16
	Ion channel activity	10	4.17926	0.561536	5	KCNJ1, KCNJ5, TMEM38A, P2RX7, P2RX4, ORAI1, KCNK17, GABRR2, GABRR1, KCNK16
	Passive transmembrane transporter activity	10	4.15297	0.588252	5	KCNJ1, KCNJ5, TMEM38A, P2RX7, P2RX4, ORAI1, KCNK17, GABRR2, GABRR1, KCNK16
	Channel activity	10	4.15297	0.588252	5	KCNJ1, KCNJ5, TMEM38A, P2RX7, P2RX4, ORAI1, KCNK17, GABRR2, GABRR1, KCNK16
	Substrate specific channel activity	10	4.15297	0.588252	5	KCNJ1, KCNJ5, TMEM38A, P2RX7, P2RX4, ORAI1, KCNK17, GABRR2, GABRR1, KCNK16
Peregrine falcon	Soluble fraction	5	6.23709	8.35986	4	SDF4, CELF1, PCSK2, PLEK, PKIA
	RNA degradation	6	6.13333	2.28893	6	LSM7, EDC4, CNOT1, LSM4, C1D, EXOSC9
